# Supplementary material for: Different Types of Atrial Fibrillation Share Patterns of Gut Microbiota Dysbiosis
Source: mSphere. 2020 Mar 18;5(2):e00071-20. doi: 10.1128/mSphere.00071-20 (PMC7082137; doi:10.1128/mSphere.00071-20)
Supplement: TABLE S3 [file mSphere.00071-20-st003.xlsx]

## Sheet: Table S3
Serum metabolites	Molecular Weight	CTR vs PAF								CTR vs psAF									Fecal metabolites	Molecular Weight	CTR vs PAF								CTR vs psAF
		mode	rt (min)	peak intensities-control	peak intensities-PAF	p value	VIP	Score	△ppm	mode	rt (min)	peak intensities-control	peak intensities-psAF	p value	VIP	Score	△ppm				mode	rt (min)	peak intensities-control	peak intensities-PAF	p value	VIP	Score	△ppm	mode	rt (min)	peak intensities-control	peak intensities-psAF	p value	VIP	Score	△ppm
LysoPC(15:0)	481.317	ES-	8.562	29.3408	56942.2	5.16074e-40	1.49453	95.2	0	ES-	8.562	29.3408	51575.7	2.14301e-46	1.56273	95.2	0		LysoPC(15:0)	481.316	ES-	8.565	112.173	1485.68	0.00282792	1.4478	95.2	1	ES-	8.565	112.173	1020.83	0.00925983	1.35439	95.2	1
LysoPE(0:0/16:0)	453.285	ES-	7.87	4.01762	1745.98	8.84517e-28	1.4465	92.2	0	ES-	7.87	4.01762	1715.53	2.02844e-19	1.42275	92.2	0		LysoPE(0:0/16:0)	453.285	ES-	7.707	1458.64	3372.77	0.00720899	1.3165	92.8	2	ES-	7.707	1458.64	3219.55	0.00670226	1.40486	92.8	2
L-Tyrosine	181.074	ES-	1.291	28.0594	359.777	1.05089e-20	1.37862	83.6	0	ES-	1.291	28.0594	463.305	1.94676e-10	1.18914	83.6	0		L−Tyrosine	181.074	ES-	1.24	94.4359	372.534	0.0384658	1.0327	99.2	0	ES-	1.24	94.4359	241.686	0.00662908	1.40653	99.2	0
Chenodeoxycholic Acid	392.292	ES-	6.584	6.19208	20.8187	2.8444e-11	1.17718	83.9	0	ES-	6.584	6.19208	21.0286	4.85397e-12	1.26514	83.9	0		Chenodeoxycholic Acid	392.291	ES-	6.837	22736.1	40073.5	0.0065344	1.33105	80.9	3	ES-	5.945	328.112	1039.94	0.0102023	1.33877	80.9	4
LysoPE(0:0/20:0)	509.348	ES-	12.981	34046.3	122.2	5.90865e-26	1.43459	83.7	0	ES-	12.981	34046.3	168.211	4.50949e-24	1.48016	83.7	0		LysoPE(0:0/20:0)	509.347	ES-	9.877	687.174	18.1408	0.000640421	1.62808	83.7	1	ES-	9.877	687.174	17.5857	0.00469886	1.45767	83.7	1
α-Linolenic Acid	278.223	ES+	12.786	100.549	5.7783	7.89737e-10	1.11488	83.1	6	ES+	12.786	100.549	7.32499	8.95389e-09	1.07551	83.1	6		α-Linolenic Acid	278.223	ES+	7.607	324.723	55.0678	0.00248617	1.50933	93.1	3	ES+	7.681	109.976	47.1449	0.0400925	1.0897	93.1	0
L-Threonine	119.059	ES-	0.902	58.9538	21.9356	7.00145e-08	1.00641	84.9	3	ES-	0.902	58.9538	17.8931	1.31845e-08	1.10272	84.9	3		L−Threonine	119.058	ES-	0.895	105.455	15.4993	0.0107925	1.2546	84.9	1	ES-	0.895	105.455	12.4421	0.0288557	1.15507	84.9	1
L-Isoleucine	131.094	ES+	1.459	24778.4	13455.6	1.57416e-10	1.14447	92.2	2	ES+	1.459	24778.4	14184.8	1.97556e-08	1.04678	92.2	2		L−Isoleucine	131.095	ES+	1.411	19458.3	6218.71	6.162e-06	2.10928	92.5	0	ES+	1.421	994.795	272.58	5.41818e-06	2.1362	81.2	1
